# Supplementary material for: The Influence of Depression on Biased Diagnosis of Premenstrual Syndrome and Premenstrual Dysphoric Disorder by the PSST Inventory
Source: Life (Basel). 2021 Nov 22;11(11):1278. doi: 10.3390/life11111278 (PMC8624424; doi:10.3390/life11111278)
Supplement: Supplementary file 1 [file life-11-01278-s001.zip]

Archive with 1 entries (1 files):
- life-1399693-SI.pdf
